# Supplementary material for: Grassland versus forest dwelling rodents as indicators of environmental contamination with the zoonotic nematode Toxocara spp
Source: Sci Rep. 2023 Jan 10;13:483. doi: 10.1038/s41598-022-23891-6 (PMC9832041; doi:10.1038/s41598-022-23891-6)
Supplement: Supplementary file 1 — Supplementary Information. [file 41598_2022_23891_MOESM1_ESM.xlsx]

## Sheet: Arkusz1
species	site	sex	age	tc
4	1	2	3	1
4	1	1	3	0
4	1	1	2	0
4	1	2	1	0
4	1	1	1	0
4	1	2	2	0
4	1	1	2	0
4	1	2	2	0
4	1	2	3	0
4	1	1	3	0
4	1	1	1	0
4	1	2	2	0
4	1	2	3	0
4	1	2	2	0
4	1	2	2	0
4	1	2	1	0
4	1	2	1	0
4	1	1	2	0
4	1	2	2	0
4	1	2	3	0
4	1	1	3	0
4	1	1	3	0
4	1	1	3	0
4	1	2	3	0
4	2	2	1	0
4	2	2	2	0
4	2	1	1	0
4	2	2	3	0
4	2	2	3	0
4	2	2	3	0
4	2	2	2	0
4	2	2	2	0
4	2	2	1	0
4	2	2	2	0
4	2	2	3	0
4	2	1	1	0
4	2	1	2	0
4	2	2	1	0
4	2	1	2	0
4	2	2	2	0
4	2	1	2	0
4	2	2	2	0
4	2	2	2	0
4	2	1	2	0
4	2	1	1	0
4	2	1	1	0
4	2	1	3	0
4	2	1	1	0
4	3	2	2	0
4	3	2	3	0
4	3	1	3	0
4	3	2	3	0
4	3	2	3	0
4	3	1	2	0
4	3	2	1	0
4	3	2	1	0
4	3	2	3	0
4	3	1	2	0
4	3	1	1	0
4	3	1	2	0
4	3	2	1	0
4	3	1	2	0
4	3	2	2	0
4	3	1	2	0
4	3	1	1	0
4	3	1	1	0
4	3	2	2	0
4	3	1	2	0
4	3	2	1	0
4	3	2	3	0
4	3	1	3	0
4	3	2	2	0
4	3	2	3	0
4	3	2	3	0
4	3	1	3	0
4	3	2	3	0
4	1	2	3	0
4	1	2	2	0
4	1	2	3	0
4	1	1	2	0
4	1	1	1	0
4	1	1	2	0
4	1	1	1	0
4	1	1	3	0
4	1	2	2	0
4	1	1	2	0
4	1	2	3	0
4	1	1	2	0
4	1	1	3	0
4	1	2	1	0
4	1	1	2	0
4	1	2	2	0
4	1	2	2	0
4	1	1	3	0
4	1	1	2	0
4	1	2	3	0
4	1	2	3	0
4	1	1	2	0
4	1	2	1	0
4	3	1	1	0
4	3	2	1	0
4	3	2	3	0
4	3	2	3	0
4	3	2	3	0
4	3	1	1	0
4	3	1	1	0
4	3	2	2	0
4	3	1	3	0
4	3	1	2	0
4	3	2	3	0
4	3	2	2	0
4	3	1	3	0
4	3	1	2	0
4	3	1	3	0
4	3	1	2	0
4	3	1	2	0
4	3	1	3	0
4	3	1	3	0
4	3	2	2	0
4	3	2	3	0
4	3	2	3	1
4	3	1	2	0
4	3	2	2	0
4	3	2	1	0
4	3	1	1	0
4	3	2	2	0
4	3	2	1	0
4	2	1	1	0
4	2	1	2	0
4	2	1	3	0
4	2	2	1	0
4	2	2	2	0
4	2	2	2	0
4	2	1	1	0
4	2	1	1	0
4	2	2	3	0
4	2	2	2	0
4	2	1	2	0
4	2	1	3	0
4	2	1	2	0
4	2	2	2	0
4	2	2	3	0
4	2	1	1	0
4	2	2	1	0
4	2	1	3	0
4	2	2	1	0
4	2	2	3	0
4	2	2	3	0
4	2	1	2	0
4	2	2	2	0
4	2	1	1	0
4	2	2	2	0
4	2	1	1	0
4	2	1	3	0
4	2	1	2	0
4	2	1	1	0
4	1	2	3	0
4	1	2	3	0
4	1	1	2	0
4	1	2	2	0
4	1	2	2	0
4	1	1	2	0
4	1	2	2	0
4	1	2	3	0
4	1	1	2	0
4	1	2	2	0
4	1	2	3	0
4	1	2	2	0
4	1	1	3	0
4	1	2	1	0
4	1	1	3	0
4	1	2	3	0
4	1	2	3	0
4	1	2	3	0
4	1	2	3	0
4	1	2	3	0
4	1	2	3	0
4	1	2	3	0
4	1	1	1	0
4	1	1	2	0
4	1	1	1	0
4	1	1	1	0
4	1	2	1	0
4	1	2	1	0
4	1	1	2	0
4	1	1	1	0
4	1	1	2	0
4	2	1	2	0
4	2	2	3	0
4	2	1	2	0
4	2	1	3	0
4	2	1	1	0
4	2	2	3	0
4	2	2	3	0
4	2	2	1	0
4	2	2	3	0
4	2	2	3	0
4	2	2	2	0
4	2	2	2	0
4	2	2	3	0
4	2	2	1	0
4	2	1	2	0
4	2	2	3	0
4	2	2	1	0
4	2	2	3	0
4	2	2	1	0
4	2	1	3	0
4	2	2	3	0
4	2	2	1	0
4	3	2	1	0
4	3	1	1	0
4	3	2	3	0
4	3	2	3	0
4	3	2	3	0
4	3	1	3	0
4	3	2	1	0
4	3	1	3	0
4	3	1	3	0
4	3	1	3	0
4	3	1	3	0
4	3	1	1	0
4	3	2	3	0
4	3	1	3	0
4	3	1	2	0
4	3	1	1	0
4	3	2	1	0
4	3	1	1	0
4	3	2	3	0
4	3	2	2	0
4	2	2	2	0
4	2	1	1	0
4	2	1	1	0
4	2	2	3	0
4	2	1	2	0
4	2	1	2	0
4	2	2	3	0
4	2	2	3	0
4	2	1	1	0
4	2	1	3	0
4	2	1	1	0
4	2	1	2	0
4	2	2	3	0
4	2	2	2	0
4	2	1	1	0
4	2	2	1	0
4	2	2	3	0
4	2	1	1	0
4	2	1	1	0
4	2	1	1	0
4	3	1	1	0
4	3	2	1	0
4	3	2	3	0
4	3	2	1	0
4	3	2	3	0
4	3	2	3	0
4	3	1	3	0
4	3	1	1	0
4	3	1	2	0
4	3	1	1	0
4	3	2	1	0
4	3	1	1	0
4	3	1	1	0
4	3	1	1	0
4	3	2	1	0
4	3	1	1	0
4	3	2	1	0
4	3	1	3	0
4	3	1	1	0
4	3	2	1	0
4	3	1	3	0
4	3	1	3	0
4	3	2	3	0
4	3	2	2	0
4	3	2	2	0
4	3	1	1	0
4	3	2	3	0
4	3	1	3	0
4	3	1	2	0
4	3	1	2	0
4	3	2	1	0
4	3	1	1	0
4	3	1	2	0
4	3	1	2	0
4	3	1	2	0
4	3	1	2	0
4	3	1	2	0
4	3	2	3	1
4	1	2	2	0
4	1	1	2	0
4	1	1	2	0
4	1	1	3	0
4	1	1	2	0
4	1	2	1	0
4	1	1	2	0
4	1	2	2	0
4	1	2	3	0
4	1	2	1	0
4	1	2	2	0
4	1	1	2	0
4	1	2	1	0
4	1	1	2	0
4	1	1	2	0
4	1	2	3	0
4	1	2	1	0
4	1	1	1	0
4	1	1	2	0
4	1	2	1	0
4	1	1	2	0
4	1	1	2	0
4	1	2	3	0
4	1	1	1	0
4	1	1	2	0
4	1	2	1	0
4	1	1	1	0
4	1	2	2	0
4	1	2	2	0
4	1	1	3	0
4	1	1	2	0
4	1	1	2	0
4	1	2	3	0
4	1	2	3	0
4	1	1	2	0
4	1	1	3	0
4	1	2	1	0
4	1	1	2	0
4	1	2	1	0
4	1	2	3	0
4	1	1	3	0
4	1	1	3	0
4	1	1	1	0
4	1	2	1	0
4	1	2	3	0
4	1	1	2	0
4	1	2	3	0
4	1	1	2	0
4	1	1	2	0
4	1	2	2	0
4	1	2	1	0
4	1	1	1	0
4	1	2	1	0
4	1	1	2	0
4	1	1	1	0
4	1	2	1	0
4	1	1	2	0
4	1	2	1	0
4	1	2	3	0
4	1	2	3	0
4	1	1	3	0
4	1	2	3	0
4	1	1	2	0
4	1	1	1	0
4	1	2	1	0
4	3	2	2	0
4	3	2	3	0
4	3	1	1	0
4	3	2	3	0
4	3	2	3	0
4	3	2	3	0
4	3	2	1	0
4	3	2	3	0
4	3	2	3	0
4	3	2	1	0
4	3	1	1	0
4	3	1	3	0
4	3	2	3	0
4	3	2	3	0
4	2	2	1	0
4	2	1	1	0
4	2	2	3	0
4	2	1	1	0
4	2	2	3	0
4	2	1	3	0
4	2	1	3	0
4	2	2	3	0
4	2	2	3	0
4	2	1	3	0
4	2	1	3	0
4	2	2	3	0
4	2	2	3	0
4	2	2	3	0
4	2	1	3	0
4	2	2	3	0
4	2	1	1	0
4	2	2	2	0
4	2	2	1	0
4	2	1	3	0
4	2	1	3	0
4	2	1	3	0
4	2	1	3	0
4	2	1	2	0
4	2	2	1	0
4	2	2	3	0
4	2	1	3	0
4	2	2	3	0
4	2	2	3	0
4	2	1	3	0
4	2	1	2	0
4	2	2	2	0
4	2	2	3	1
4	2	2	3	0
4	2	1	1	0
4	2	1	3	0
4	2	2	3	0
4	2	1	2	0
4	2	1	1	0
4	2	2	1	0
4	2	2	3	0
4	2	1	1	0
4	2	1	1	0
4	2	2	2	0
4	2	1	3	0
4	2	2	2	0
4	1	2	3	0
4	1	2	2	0
4	1	2	3	0
4	1	1	2	0
4	1	1	3	0
4	1	2	3	0
4	1	1	2	0
4	1	2	2	0
4	1	2	2	0
4	1	2	3	0
4	1	1	2	0
4	1	1	2	0
4	1	2	3	0
4	1	1	2	0
4	1	1	3	0
4	1	1	1	0
4	1	1	2	0
4	1	2	2	0
4	1	1	2	0
4	1	1	2	0
4	1	1	2	0
4	1	2	2	0
4	1	1	2	0
4	1	2	2	0
4	1	1	2	0
4	1	1	2	0
4	1	2	3	0
4	1	1	2	0
4	1	1	2	0
4	1	2	3	0
4	1	2	3	0
4	1	1	2	0
4	1	1	2	0
4	1	1	3	0
4	1	2	3	0
4	1	2	3	0
4	1	1	2	0
4	1	1	3	0
4	3	1	2	0
4	3	2	1	0
4	3	2	3	0
4	3	2	3	0
4	3	2	3	0
4	3	2	3	0
4	3	1	1	0
4	3	1	2	0
4	3	1	2	0
4	3	2	3	0
4	3	2	3	0
4	3	1	2	0
4	3	2	3	0
4	3	2	3	0
4	3	1	1	0
4	3	2	3	0
4	3	1	1	0
4	3	1	3	0
4	3	1	3	0
4	3	2	2	0
4	3	2	1	0
4	3	1	2	0
4	3	2	2	0
4	3	2	2	0
4	3	1	2	0
4	3	1	3	0
4	3	1	2	0
4	2	1	3	0
4	2	1	1	0
4	2	1	1	0
4	2	1	2	0
4	2	1	3	0
4	2	1	2	0
4	2	1	2	0
4	2	2	2	1
4	2	2	3	0
4	2	1	3	0
4	2	2	1	0
4	2	1	3	0
4	2	1	1	0
4	2	2	3	0
4	2	2	2	0
4	2	2	1	0
4	2	1	3	0
4	2	2	1	0
4	2	1	2	0
4	2	1	1	0
4	2	1	2	0
4	2	2	3	0
4	2	2	1	0
4	2	1	2	0
4	2	1	2	0
4	2	1	3	0
4	2	1	3	0
4	2	2	3	0
4	2	2	2	0
4	2	2	1	0
1	4	2	3	0
1	4	2	2	1
1	4	1	3	0
1	4	2	2	1
2	4	1	3	1
3	4	2	2	1
1	4	1	3	0
1	4	1	3	1
1	4	2	3	1
1	4	2	2	0
2	4	1	3	0
1	4	2	2	0
1	4	2	1	0
1	4	2	3	0
1	4	2	3	0
1	4	2	1	0
1	4	1	3	0
1	4	2	3	0
1	4	2	3	1
3	4	1	3	0
1	4	1	3	0
3	4	2	3	1
2	4	1	3	0
1	4	2	3	0
1	4	2	3	0
1	4	1	3	0
2	4	1	3	0
3	4	2	3	0
1	4	2	3	0
3	4	1	3	0
2	4	1	3	0
1	4	2	1	0
1	4	2	3	1
1	4	1	3	0
1	4	1	3	0
2	4	2	3	0
1	4	1	3	0
1	4	2	3	0
2	4	1	3	0
3	4	1	2	0
1	4	2	3	0
1	4	2	3	0
1	4	2	2	0
1	4	2	3	0
1	4	2	3	0
3	4	1	3	0
3	4	1	3	0
2	4	1	3	0
1	4	2	2	0
2	4	2	3	0
1	4	1	3	0
1	4	1	3	0
2	4	1	2	1
2	4	2	2	0
2	4	2	3	0
1	4	2	3	0
1	4	1	2	0
1	4	2	3	0
1	4	1	3	0
2	4	1	3	0
1	4	2	2	0
1	4	1	3	0
1	4	2	3	1
1	4	2	1	0
1	4	1	1	0
2	4	1	3	0
1	4	2	2	0
3	4	2	1	0
1	4	1	3	0
3	4	2	2	0
